# Supplementary material for: Tracheostomy During Extracorporeal Membrane Oxygenation in Adult ICU Patients: A Systematic Review
Source: J Clin Med. 2026 May 4;15(9):3517. doi: 10.3390/jcm15093517 (PMC13164434; doi:10.3390/jcm15093517)
Supplement: Supplementary file 1 [file jcm-15-03517-s001.zip]

Archive with 1 entries (1 files):
- jcm-4277455-supplementary.pdf
